# Supplementary material for: Body configuration at first stepping-foot contact predicts backward balance recovery capacity in people with chronic stroke
Source: PLoS One. 2018 Feb 22;13(2):e0192961. doi: 10.1371/journal.pone.0192961 (PMC5823379; doi:10.1371/journal.pone.0192961)
Supplement: S1 File — Data of individual trials used in the analyses. (XLSX) [file pone.0192961.s001.xlsx]

## Sheet: Supplementary Table
Pt number	Pt_group	Step_affected	Perturbation Acceleration (m/s^2)	Leg angle (deg)	Trunk angle (deg)	Setp Onset (s)	Step length (m)	Step duration (s)	Step velocity (m/s)	Succes fail
1	Stroke	First step with non-paretic leg	1.5	-1.25761	3.44761	0.31	-0.28511	0.25	1.14044	Fail
1	Stroke	First step with non-paretic leg	1.5	-0.0448564	6.74352	0.32	-0.306918	0.25	1.22767	Success
1	Stroke	First step with non-paretic leg	1.5	-2.17157	-0.998657	0.28	-0.243687	0.25	0.974749	Fail
1	Stroke	First step with paretic leg	1.5	1.23865	9.628	0.33	-0.367486	0.3	1.22495	Success
2	Stroke	First step with non-paretic leg	1.5	-3.47961	1.36528	0.34	-0.285201	0.29	0.983453	Success
2	Stroke	First step with non-paretic leg	1.5	-2.42857	-3.35574	0.32	-0.283838	0.3	0.946127	Success
2	Stroke	First step with non-paretic leg	1.5	-3.45462	4.66275	0.28	-0.238747	0.25	0.95499	Success
2	Stroke	First step with non-paretic leg	1.5	-1.84632	0.370054	0.41	-0.296263	0.25	1.18505	Success
4	Stroke	First step with paretic leg	1.5	-8.3484	6.44353	0.36	-0.153164	0.28	0.547014	Fail
4	Stroke	First step with paretic leg	1.5	5.68313	4.34043	0.32	-0.431854	0.37	1.16717	Fail
4	Stroke	First step with paretic leg	1.5	9.88899	10.6719	0.33	-0.559727	0.46	1.2168	Success
4	Stroke	First step with paretic leg	1.5	5.20678	3.89603	0.31	-0.436637	0.38	1.14904	Success
5	Stroke	First step with paretic leg	1.5	-5.739	5.01591	0.36	-0.210034	0.24	0.87514	Fail
5	Stroke	First step with paretic leg	1.5	-3.99794	5.59574	0.35	-0.244552	0.26	0.940583	Fail
5	Stroke	First step with non-paretic leg	1.5	-2.80423	0.329873	0.38	-0.23748	0.25	0.949921	Fail
5	Stroke	First step with non-paretic leg	1.5	1.39786	4.53826	0.38	-0.323674	0.27	1.19879	Success
6	Stroke	First step with paretic leg	1.5	-7.06034	9.70015	0.33	-0.143796	0.2	0.718978	Fail
6	Stroke	First step with paretic leg	1.5	-5.58551	9.42489	0.32	-0.162419	0.2	0.812094	Fail
6	Stroke	First step with paretic leg	1.5	-5.89466	6.66456	0.26	-0.153448	0.22	0.69749	Fail
6	Stroke	First step with paretic leg	1.5	-5.76754	12.9726	0.32	-0.198246	0.22	0.901117	Fail
8	Stroke	First step with paretic leg	1.5	-8.94735	-4.17416	0.31	-0.0390142	0.13	0.30011	Fail
8	Stroke	First step with paretic leg	1.5	-8.68098	-3.47197	0.27	-0.0664505	0.19	0.34974	Fail
8	Stroke	First step with paretic leg	1.5	-5.8755	-3.49443	0.28	-0.0823581	0.18	0.457545	Fail
8	Stroke	First step with paretic leg	1.5	-11.0116	-2.75523	0.33	-0.0438007	0.12	0.365006	Fail
8	Stroke	First step with paretic leg	1.5	-4.69099	2.04147	0.28	-0.157496	0.23	0.684765	Fail
9	Stroke	First step with non-paretic leg	1.5	-4.96885	7.57838	0.31	-0.271134	0.28	0.968336	Fail
9	Stroke	First step with non-paretic leg	1.5	-9.7613	7.08305	0.28	-0.135967	0.22	0.61803	Fail
9	Stroke	First step with non-paretic leg	1.5	5.014	4.6397	0.3	-0.485954	0.44	1.10444	Success
9	Stroke	First step with non-paretic leg	1.5	11.2933	10.5031	0.28	-0.595768	0.4	1.48942	Success
10	Stroke	First step with non-paretic leg	1.5	3.59907	-0.740531	0.27	-0.344093	0.3	1.14698	Success
10	Stroke	First step with non-paretic leg	1.5	2.00991	2.55112	0.27	-0.313308	0.25	1.25323	Success
10	Stroke	First step with non-paretic leg	1.5	6.33844	1.28188	0.23	-0.366156	0.3	1.22052	Success
10	Stroke	First step with non-paretic leg	1.5	5.4427	0.946305	0.24	-0.351078	0.3	1.17026	Success
11	Stroke	First step with non-paretic leg	1.5	2.67547	1.89568	0.32	-0.322692	0.28	1.15247	Success
11	Stroke	First step with non-paretic leg	1.5	5.9458	-0.454908	0.31	-0.37585	0.31	1.21242	Success
11	Stroke	First step with non-paretic leg	1.5	9.40045	-0.947407	0.31	-0.44229	0.36	1.22858	Success
12	Stroke	First step with non-paretic leg	1.5	8.95879	2.59355	0.36	-0.458898	0.31	1.48032	Success
12	Stroke	First step with paretic leg	1.5	8.10333	6.56518	0.4	-0.51247	0.38	1.3486	Success
12	Stroke	First step with paretic leg	1.5	8.65886	6.90169	0.38	-0.474555	0.32	1.48299	Success
13	Stroke	First step with non-paretic leg	1.5	-1.60309	4.17878	0.34	-0.273473	0.23	1.18901	Fail
13	Stroke	First step with non-paretic leg	1.5	-4.94311	7.38922	0.29	-0.196478	0.21	0.93561	Fail
13	Stroke	First step with non-paretic leg	1.5	1.96631	7.27191	0.34	-0.32887	0.23	1.42987	Success
13	Stroke	First step with non-paretic leg	1.5	-0.429613	6.08049	0.3	-0.281148	0.23	1.22238	Success
14	Stroke	First step with non-paretic leg	1.5	5.885	6.93184	0.42	-0.424359	0.27	1.5717	Success
14	Stroke	First step with non-paretic leg	1.5	7.76729	2.28178	0.33	-0.416369	0.28	1.48703	Success
14	Stroke	First step with non-paretic leg	1.5	10.1975	1.57201	0.29	-0.445725	0.32	1.39289	Success
14	Stroke	First step with non-paretic leg	1.5	6.22878	3.57703	0.34	-0.3777	0.26	1.45269	Success
15	Stroke	First step with non-paretic leg	1.5	1.78908	5.54728	0.33	-0.35674	0.26	1.37208	Success
15	Stroke	First step with non-paretic leg	1.5	0.177107	8.58418	0.34	-0.322152	0.26	1.23905	Success
15	Stroke	First step with non-paretic leg	1.5	-0.433232	7.25034	0.33	-0.311399	0.27	1.15333	Success
15	Stroke	First step with non-paretic leg	1.5	1.09802	4.42185	0.34	-0.329467	0.27	1.22025	Success
16	Stroke	First step with non-paretic leg	1.5	-0.17	11.57	0.3	-0.31	0.25	1.25	Success
16	Stroke	First step with non-paretic leg	1.5	-1.24	11.75	0.27	-0.25	0.23	1.07	Success
16	Stroke	First step with non-paretic leg	1.5	0.11	10.97	0.27	-0.29	0.24	1.21	Success
16	Stroke	First step with non-paretic leg	1.5	0.33	6.67	0.26	-0.29	0.26	1.13	Success
17	Stroke	First step with non-paretic leg	1.5	3.28531	-0.648327	0.4	-0.337091	0.27	1.24848	Success
17	Stroke	First step with non-paretic leg	1.5	4.96016	1.1257	0.37	-0.344935	0.25	1.37974	Success
17	Stroke	First step with non-paretic leg	1.5	-0.430741	1.88557	0.27	-0.208349	0.24	0.868122	Success
17	Stroke	First step with non-paretic leg	1.5	5.06939	-1.4337	0.26	-0.303761	0.26	1.16831	Success
18	Stroke	First step with non-paretic leg	1.5	-3.45863	9.872	0.32	-0.210042	0.22	0.954738	Fail
18	Stroke	First step with non-paretic leg	1.5	5.3682	10.5874	0.43	-0.448234	0.29	1.54564	Success
18	Stroke	First step with non-paretic leg	1.5	0.694849	12.4062	0.38	-0.323107	0.26	1.24272	Success
18	Stroke	First step with non-paretic leg	1.5	-2.27025	10.7519	0.29	-0.227789	0.25	0.911155	Success
19	Stroke	First step with non-paretic leg	1.5	-4.37099	-4.01006	0.29	-0.2229	0.26	0.857308	Fail
19	Stroke	First step with non-paretic leg	1.5	3.01726	6.71195	0.29	-0.406266	0.31	1.31054	Success
20	Stroke	First step with paretic leg	1.5	-6.67803	2.82407	0.29	-0.143095	0.2	0.715476	Fail
20	Stroke	First step with paretic leg	1.5	-5.21555	0.94629	0.29	-0.177025	0.21	0.842974	Fail
20	Stroke	First step with paretic leg	1.5	-5.31156	0.636758	0.29	-0.151412	0.19	0.796903	Fail
20	Stroke	First step with paretic leg	1.5	-1.565	-2.80412	0.3	-0.227898	0.23	0.99086	Success
23	Stroke	First step with non-paretic leg	1.5	-9.574	12.6083	0.33	-0.148862	0.21	0.708868	Fail
23	Stroke	First step with non-paretic leg	1.5	-8.41309	8.04035	0.33	-0.178083	0.24	0.742011	Fail
23	Stroke	First step with non-paretic leg	1.5	-3.89523	13.6746	0.32	-0.276262	0.26	1.06255	Fail
23	Stroke	First step with non-paretic leg	1.5	-6.02033	13.1946	0.33	-0.221407	0.26	0.851564	Fail
25	Stroke	First step with paretic leg	1.5	-13.8144	-6.96702	0.3	-0.0223678	0.17	0.131575	Fail
25	Stroke	First step with paretic leg	1.5	-11.3792	-2.55422	0.3	-0.0510479	0.14	0.364628	Fail
25	Stroke	First step with paretic leg	1.5	-15.1718	-0.690334	0.37	-0.0155978	0.1	0.155978	Fail
25	Stroke	First step with paretic leg	1.5	-13.0869	-3.72527	0.31	-0.0272889	0.1	0.272889	Fail
26	Stroke	First step with paretic leg	1.5	-8.90105	7.5933	0.34	-0.100402	0.18	0.557791	Fail
26	Stroke	First step with non-paretic leg	1.5	-2.3854	-2.27812	0.31	-0.20883	0.26	0.803193	Fail
26	Stroke	First step with paretic leg	1.5	-9.78697	5.92684	0.37	-0.0381543	0.12	0.317953	Fail
26	Stroke	First step with paretic leg	1.5	-13.3393	6.82665	0.3	-0.0362769	0.21	0.172747	Fail
28	Stroke	First step with non-paretic leg	1.5	-1.89582	1.34493	0.36	-0.243174	0.23	1.05728	Success
28	Stroke	First step with non-paretic leg	1.5	-4.27837	-0.16942	0.34	-0.190126	0.22	0.86421	Fail
28	Stroke	First step with non-paretic leg	1.5	-3.57841	1.95516	0.34	-0.1891	0.24	0.787916	Success
28	Stroke	First step with non-paretic leg	1.5	1.36418	0.718255	0.3	-0.2998	0.28	1.07071	Success
30	Stroke	First step with paretic leg	1.5	-6.87079	3.67913	0.37	-0.208821	0.22	0.949187	Fail
30	Stroke	First step with paretic leg	1.5	2.2776	4.47064	0.36	-0.376156	0.3	1.25385	Success
30	Stroke	First step with paretic leg	1.5	-0.0371302	2.83284	0.35	-0.32176	0.27	1.1917	Success
32	Stroke	First step with non-paretic leg	1.5	-3.0839	6.26001	0.29	-0.24912	0.24	1.038	Success
32	Stroke	First step with non-paretic leg	1.5	-4.34771	5.15771	0.29	-0.227298	0.22	1.03317	Fail
32	Stroke	First step with non-paretic leg	1.5	-1.52666	6.03132	0.3	-0.281282	0.23	1.22296	Success
32	Stroke	First step with non-paretic leg	1.5	-0.844972	4.68438	0.29	-0.287923	0.26	1.1074	Success
1	Healthy older		1.5	2.76534	15.8042	0.33	-0.364074	0.33	1.10325	Success
1	Healthy older		1.5	3.53314	14.4488	0.28	-0.360521	0.34	1.06036	Success
1	Healthy older		1.5	-7.34882	13.1507	0.32	-0.132408	0.21	0.630512	Fail
1	Healthy older		1.5	3.34042	10.3161	0.29	-0.339799	0.3	1.13266	Success
2	Healthy older		1.5	0.568566	2.57131	0.3	-0.233965	0.24	0.974853	Success
2	Healthy older		1.5	5.06301	5.13059	0.35	-0.321206	0.25	1.28482	Success
2	Healthy older		1.5	5.30182	2.66921	0.31	-0.311906	0.25	1.24762	Success
2	Healthy older		1.5	2.09241	2.69041	0.29	-0.235947	0.23	1.02586	Success
3	Healthy older		1.5	-2.52163	-0.725912	0.4	-0.268065	0.24	1.11694	Success
3	Healthy older		1.5	6.79949	-2.54018	0.39	-0.436278	0.3	1.45426	Success
3	Healthy older		1.5	6.78976	-0.2482	0.43	-0.464712	0.29	1.60246	Success
3	Healthy older		1.5	9.67172	0.952207	0.32	-0.4798	0.32	1.49937	Success
4	Healthy older		1.5	3.9004	3.74269	0.34	-0.305588	0.28	1.09138	Success
4	Healthy older		1.5	1.40927	-4.67249	0.28	-0.205266	0.22	0.933028	Success
4	Healthy older		1.5	9.23136	0.422405	0.34	-0.379433	0.28	1.35512	Success
4	Healthy older		1.5	6.90546	-10.6562	0.28	-0.295559	0.25	1.18224	Success
5	Healthy older		1.5	0.703402	1.45993	0.37	-0.315964	0.28	1.12844	Success
5	Healthy older		1.5	4.45564	-1.31929	0.4	-0.37903	0.28	1.35368	Success
5	Healthy older		1.5	5.87106	-1.7238	0.38	-0.391022	0.28	1.39651	Success
5	Healthy older		1.5	6.26646	-4.19177	0.32	-0.413003	0.3	1.37668	Success
6	Healthy older		1.5	-1.961	-3.33946	0.29	-0.262212	0.26	1.00851	Success
6	Healthy older		1.5	-0.0676828	-5.80468	0.28	-0.287207	0.28	1.02574	Success
6	Healthy older		1.5	5.42449	-9.06313	0.29	-0.395646	0.3	1.31882	Success
6	Healthy older		1.5	6.34455	-7.5818	0.32	-0.412199	0.33	1.24909	Success
8	Healthy older		1.5	-2.52744	-2.45973	0.37	-0.241579	0.23	1.05034	Fail
8	Healthy older		1.5	8.51679	-2.19327	0.36	-0.456374	0.3	1.52125	Success
8	Healthy older		1.5	7.3464	1.93212	0.36	-0.413973	0.27	1.53323	Success
8	Healthy older		1.5	7.27947	2.2876	0.36	-0.428435	0.29	1.47736	Success
10	Healthy older		1.5	-2.34364	6.62616	0.34	-0.267519	0.22	1.21599	Success
10	Healthy older		1.5	-3.08116	5.06282	0.32	-0.252121	0.22	1.14601	Success
10	Healthy older		1.5	1.11172	5.81557	0.34	-0.311579	0.23	1.35469	Success
10	Healthy older		1.5	-1.33004	6.00085	0.35	-0.278206	0.22	1.26457	Success
11	Healthy older		1.5	2.66762	-3.3281	0.38	-0.311211	0.3	1.03737	Success
11	Healthy older		1.5	0.0808558	-0.456463	0.33	-0.24884	0.27	0.92163	Success
11	Healthy older		1.5	0.888295	-2.93802	0.35	-0.243898	0.27	0.903326	Success
11	Healthy older		1.5	1.73203	-0.927726	0.34	-0.283808	0.27	1.05114	Success
13	Healthy older		1.5	-6.18224	5.65415	0.33	-0.17244	0.2	0.862201	Fail
13	Healthy older		1.5	-5.74623	3.66812	0.31	-0.162573	0.2	0.812867	Fail
13	Healthy older		1.5	-6.48271	3.9969	0.28	-0.115092	0.18	0.639401	Fail
13	Healthy older		1.5	-3.14776	1.37663	0.32	-0.200598	0.23	0.872167	Fail
13	Healthy older		1.5	1.48629	-3.93737	0.29	-0.248759	0.24	1.0365	Success
13	Healthy older		1.5	2.65844	-1.22009	0.28	-0.247047	0.23	1.07412	Success
13	Healthy older		1.5	5.20513	1.90433	0.33	-0.310212	0.26	1.19312	Success
13	Healthy older		1.5	3.70925	3.05922	0.28	-0.289701	0.25	1.15881	Success
13	Healthy older		1.5	-2.16597	0.699027	0.25	-0.17784	0.23	0.773218	Fail
13	Healthy older		1.5	3.95426	4.01586	0.29	-0.284989	0.25	1.13995	Success
13	Healthy older		1.5	1.83197	0.587413	0.28	-0.266007	0.25	1.06403	Success
14	Healthy older		1.5	-2.93083	14.9651	0.35	-0.23526	0.22	1.06936	Success
14	Healthy older		1.5	-5.81378	11.9123	0.29	-0.174147	0.2	0.870737	Fail
14	Healthy older		1.5	-6.80873	11.9714	0.29	-0.126356	0.18	0.701976	Fail
14	Healthy older		1.5	-7.92005	11.517	0.29	-0.125569	0.19	0.660887	Fail
14	Healthy older		1.5	-3.91791	13.6725	0.3	-0.205656	0.21	0.979312	Success
14	Healthy older		1.5	-1.655	12.4678	0.29	-0.241181	0.22	1.09628	Success
14	Healthy older		1.5	-7.7667	9.61959	0.27	-0.130972	0.19	0.689328	Fail
14	Healthy older		1.5	4.6225	9.49641	0.3	-0.357155	0.26	1.37367	Success
14	Healthy older		1.5	-3.44114	11.4957	0.31	-0.228995	0.22	1.04089	Fail
14	Healthy older		1.5	1.92265	7.12081	0.34	-0.324184	0.25	1.29674	Success
14	Healthy older		1.5	-0.767904	10.323	0.3	-0.251237	0.22	1.14198	Success
15	Healthy older		1.5	0.375711	4.82516	0.36	-0.281628	0.23	1.22447	Success
15	Healthy older		1.5	-4.88181	7.48247	0.37	-0.213338	0.2	1.06669	Success
15	Healthy older		1.5	4.28475	3.74734	0.34	-0.346784	0.26	1.33379	Success
15	Healthy older		1.5	3.31433	3.56458	0.38	-0.346818	0.23	1.5079	Success
16	Healthy older		1.5	18.0117	-6.21247	0.45	-0.747332	0.42	1.77936	Success
16	Healthy older		1.5	18.8829	-5.551	0.37	-0.683743	0.39	1.75319	Success
16	Healthy older		1.5	16.9048	-3.24702	0.36	-0.62793	0.37	1.69711	Success
16	Healthy older		1.5	17.4491	-2.18705	0.32	-0.606505	0.38	1.59607	Success
17	Healthy older		1.5	2.22864	-0.671823	0.36	-0.321138	0.27	1.1894	Success
17	Healthy older		1.5	2.88474	-2.02151	0.35	-0.3287	0.28	1.17393	Success
17	Healthy older		1.5	2.61661	-0.209393	0.37	-0.333426	0.29	1.14975	Success
17	Healthy older		1.5	3.38549	-2.56172	0.31	-0.31344	0.29	1.08083	Success
18	Healthy older		1.5	-5.62293	9.56755	0.29	-0.146778	0.2	0.733889	Fail
18	Healthy older		1.5	-9.18699	9.113	0.28	-0.0654088	0.16	0.408805	Fail
18	Healthy older		1.5	5.22413	12.1944	0.33	-0.364024	0.26	1.40009	Success
18	Healthy older		1.5	5.11665	10.1986	0.34	-0.342048	0.26	1.31557	Success
20	Healthy older		1.5	8.06209	5.17701	0.31	-0.388239	0.29	1.33876	Success
20	Healthy older		1.5	7.13864	2.20173	0.28	-0.350669	0.28	1.25239	Success
20	Healthy older		1.5	10.2027	5.52219	0.31	-0.408172	0.27	1.51175	Success
20	Healthy older		1.5	9.49949	2.84495	0.3	-0.399149	0.3	1.3305	Success
21	Healthy older		1.5	7.74426	0.853792	0.42	-0.412566	0.28	1.47345	Success
21	Healthy older		1.5	5.11098	2.20469	0.35	-0.36798	0.3	1.2266	Success
21	Healthy older		1.5	9.91212	3.05435	0.37	-0.461001	0.31	1.4871	Success
21	Healthy older		1.5	7.87979	4.70247	0.34	-0.412578	0.31	1.3309	Success
22	Healthy older		1.5	2.59263	1.21743	0.33	-0.322775	0.25	1.2911	Success
22	Healthy older		1.5	7.86533	1.09267	0.28	-0.419263	0.29	1.44574	Success
22	Healthy older		1.5	6.62031	-1.11589	0.29	-0.363239	0.27	1.34533	Success
22	Healthy older		1.5	9.67269	1.82939	0.3	-0.441121	0.28	1.57543	Success
23	Healthy older		1.5	2.98036	1.9705	0.34	-0.338165	0.28	1.20773	Success
23	Healthy older		1.5	5.67003	2.05655	0.3	-0.384665	0.32	1.20208	Success
23	Healthy older		1.5	7.38249	-2.77506	0.34	-0.380944	0.3	1.26981	Success
23	Healthy older		1.5	1.67671	-0.280993	0.32	-0.275215	0.25	1.10086	Success
24	Healthy older		1.5	-0.5478	4.46107	0.34	-0.256843	0.24	1.07018	Success
24	Healthy older		1.5	2.50158	7.70053	0.32	-0.279573	0.25	1.11829	Success
24	Healthy older		1.5	0.687166	7.17538	0.32	-0.259016	0.24	1.07923	Success
24	Healthy older		1.5	-2.4102	8.95046	0.35	-0.218304	0.23	0.949148	Fail
25	Healthy older		1.5	1.22451	2.47867	0.54	-0.369441	0.3	1.23147	Success
25	Healthy older		1.5	0.311702	2.6103	0.5	-0.34535	0.3	1.15117	Success
25	Healthy older		1.5	1.79232	2.30111	0.44	-0.349713	0.32	1.09285	Success
25	Healthy older		1.5	3.60966	1.68921	0.39	-0.37137	0.32	1.16053	Success
1	Stroke	First step with non-paretic leg	2.5	-2.06428	3.17875	0.26	-0.350858	0.27	1.29947	Fail
1	Stroke	First step with non-paretic leg	2.5	2.49022	5.53798	0.24	-0.418582	0.27	1.55031	Fail
1	Stroke	First step with non-paretic leg	2.5	3.15083	8.2302	0.28	-0.449903	0.27	1.66631	Fail
1	Stroke	First step with non-paretic leg	2.5	1.17671	6.02901	0.26	-0.390872	0.27	1.44767	Fail
2	Stroke	First step with non-paretic leg	2.5	-2.76477	0.366945	0.33	-0.372432	0.26	1.43243	Fail
2	Stroke	First step with non-paretic leg	2.5	-3.87303	5.86816	0.27	-0.353865	0.26	1.36102	Fail
2	Stroke	First step with non-paretic leg	2.5	-1.14967	0.238502	0.32	-0.389934	0.26	1.49974	Fail
2	Stroke	First step with non-paretic leg	2.5	0.642503	2.07611	0.31	-0.449882	0.29	1.55132	Fail
4	Stroke	First step with paretic leg	2.5	-12.0053	8.55589	0.28	-0.136144	0.24	0.567267	Fail
4	Stroke	First step with paretic leg	2.5	-11.8304	10.587	0.29	-0.131547	0.23	0.571944	Fail
4	Stroke	First step with paretic leg	2.5	-12.577	9.13978	0.26	-0.13715	0.27	0.507962	Fail
4	Stroke	First step with paretic leg	2.5	-14.2267	11.0765	0.29	-0.079888	0.19	0.420463	Fail
5	Stroke	First step with paretic leg	2.5	-7.57183	8.04221	0.31	-0.265555	0.26	1.02136	Fail
5	Stroke	First step with paretic leg	2.5	-7.2509	7.23601	0.31	-0.244355	0.26	0.939827	Fail
5	Stroke	First step with paretic leg	2.5	-8.35239	6.23933	0.33	-0.246954	0.24	1.02898	Fail
5	Stroke	First step with paretic leg	2.5	-8.56031	4.77562	0.3	-0.208476	0.24	0.868651	Fail
6	Stroke	First step with paretic leg	2.5	-9.91986	8.11299	0.27	-0.160083	0.2	0.800417	Fail
6	Stroke	First step with paretic leg	2.5	-9.18202	13.2253	0.26	-0.156619	0.2	0.783097	Fail
6	Stroke	First step with paretic leg	2.5	-10.8549	6.45158	0.27	-0.106946	0.17	0.629097	Fail
9	Stroke	First step with non-paretic leg	2.5	4.69246	8.99978	0.25	-0.532373	0.33	1.61325	Success
9	Stroke	First step with non-paretic leg	2.5	11.0835	13.165	0.26	-0.69537	0.39	1.783	Success
9	Stroke	First step with non-paretic leg	2.5	6.57379	11.0939	0.27	-0.571949	0.35	1.63414	Success
9	Stroke	First step with non-paretic leg	2.5	5.87158	9.38145	0.27	-0.56064	0.36	1.55733	Success
10	Stroke	First step with non-paretic leg	2.5	-2.28688	5.00358	0.22	-0.305145	0.24	1.27144	Fail
10	Stroke	First step with non-paretic leg	2.5	7.01497	3.12303	0.22	-0.448321	0.28	1.60115	Success
10	Stroke	First step with non-paretic leg	2.5	3.15577	6.4859	0.24	-0.39128	0.26	1.50492	Success
10	Stroke	First step with non-paretic leg	2.5	8.12737	4.29518	0.22	-0.480463	0.3	1.60154	Success
11	Stroke	First step with non-paretic leg	2.5	4.72244	-2.74558	0.28	-0.414381	0.27	1.53475	Fail
11	Stroke	First step with non-paretic leg	2.5	8.71005	0.239961	0.27	-0.505064	0.31	1.62924	Success
11	Stroke	First step with non-paretic leg	2.5	7.85805	0.401991	0.29	-0.487284	0.28	1.7403	Success
12	Stroke	First step with paretic leg	2.5	6.31296	10.2658	0.34	-0.528562	0.29	1.82263	Success
12	Stroke	First step with paretic leg	2.5	-14.1483	11.0049	0.32	-0.128561	0.18	0.714229	Fail
12	Stroke	First step with paretic leg	2.5	7.88648	3.32226	0.34	-0.54397	0.3	1.81323	Success
13	Stroke	First step with non-paretic leg	2.5	-7.41562	8.08432	0.27	-0.224268	0.21	1.06794	Fail
13	Stroke	First step with non-paretic leg	2.5	-5.10425	9.39139	0.27	-0.274688	0.22	1.24858	Fail
13	Stroke	First step with non-paretic leg	2.5	-2.58983	9.53682	0.26	-0.296398	0.23	1.28869	Fail
13	Stroke	First step with non-paretic leg	2.5	-10.6256	9.95219	0.27	-0.161968	0.18	0.899824	Fail
14	Stroke	First step with non-paretic leg	2.5	2.97676	3.62251	0.31	-0.396451	0.25	1.5858	Success
14	Stroke	First step with non-paretic leg	2.5	7.9748	9.84688	0.31	-0.505734	0.26	1.94513	Success
14	Stroke	First step with non-paretic leg	2.5	7.82263	4.5018	0.32	-0.476482	0.26	1.83262	Success
14	Stroke	First step with non-paretic leg	2.5	5.96089	3.46161	0.26	-0.444864	0.27	1.64764	Success
15	Stroke	First step with non-paretic leg	2.5	0.569029	6.4428	0.32	-0.443974	0.27	1.64435	Fail
15	Stroke	First step with non-paretic leg	2.5	1.71146	3.24854	0.31	-0.41737	0.28	1.49061	Fail
15	Stroke	First step with non-paretic leg	2.5	1.87056	7.58502	0.31	-0.454856	0.28	1.62449	Fail
16	Stroke	First step with non-paretic leg	2.5	4.8	9.05	0.25	-0.43	0.26	1.66	Success
16	Stroke	First step with non-paretic leg	2.5	-0.99	14.53	0.25	-0.34	0.25	1.37	Fail
16	Stroke	First step with non-paretic leg	2.5	2.57	9.62	0.25	-0.41	0.25	1.66	Success
16	Stroke	First step with non-paretic leg	2.5	1.75	9.47	0.25	-0.41	0.27	1.51	Success
17	Stroke	First step with non-paretic leg	2.5	8.32413	0.90206	0.31	-0.491138	0.27	1.81903	Success
17	Stroke	First step with non-paretic leg	2.5	7.00011	-1.07736	0.24	-0.425253	0.28	1.51876	Success
17	Stroke	First step with non-paretic leg	2.5	9.34777	1.26952	0.32	-0.504551	0.26	1.94058	Success
17	Stroke	First step with non-paretic leg	2.5	6.00456	-0.852226	0.26	-0.412351	0.26	1.58597	Success
18	Stroke	First step with non-paretic leg	2.5	2.14528	11.1304	0.29	-0.444652	0.28	1.58804	Fail
18	Stroke	First step with non-paretic leg	2.5	8.29147	13.496	0.3	-0.564609	0.3	1.88203	Success
18	Stroke	First step with non-paretic leg	2.5	6.17681	5.79169	0.26	-0.476256	0.28	1.70091	Success
18	Stroke	First step with non-paretic leg	2.5	8.09711	8.97665	0.25	-0.546233	0.32	1.70698	Success
19	Stroke	First step with non-paretic leg	2.5	-1.88518	-5.20044	0.28	-0.345329	0.27	1.27899	Fail
19	Stroke	First step with non-paretic leg	2.5	-4.57865	-1.59333	0.29	-0.315463	0.25	1.26185	Fail
19	Stroke	First step with non-paretic leg	2.5	-1.35822	-5.16125	0.27	-0.363648	0.28	1.29874	Fail
20	Stroke	First step with paretic leg	2.5	0.47993	-0.418366	0.26	-0.353686	0.25	1.41474	Success
20	Stroke	First step with paretic leg	2.5	4.2006	1.66593	0.26	-0.414915	0.25	1.65966	Success
20	Stroke	First step with paretic leg	2.5	4.19549	-1.87397	0.25	-0.420667	0.28	1.50238	Success
20	Stroke	First step with paretic leg	2.5	10.1988	-3.97888	0.26	-0.52821	0.29	1.82141	Success
26	Stroke	First step with non-paretic leg	2.5	-2.05741	1.65069	0.31	-0.318719	0.27	1.18044	Fail
26	Stroke	First step with non-paretic leg	2.5	-5.28844	-6.66482	0.27	-0.183807	0.22	0.835489	Fail
26	Stroke	First step with non-paretic leg	2.5	-3.27331	0.311166	0.3	-0.312833	0.28	1.11726	Fail
26	Stroke	First step with non-paretic leg	2.5	0.112505	1.2889	0.31	-0.350109	0.28	1.25039	Fail
28	Stroke	First step with non-paretic leg	2.5	7.30431	4.30436	0.3	-0.490855	0.28	1.75305	Success
28	Stroke	First step with non-paretic leg	2.5	5.17802	1.32266	0.28	-0.464303	0.29	1.60104	Success
28	Stroke	First step with non-paretic leg	2.5	9.29887	1.88608	0.25	-0.521005	0.3	1.73668	Success
28	Stroke	First step with non-paretic leg	2.5	8.50898	-0.0222584	0.27	-0.50456	0.28	1.802	Success
30	Stroke	First step with paretic leg	2.5	-2.08121	2.82875	0.34	-0.399492	0.27	1.4796	Success
30	Stroke	First step with paretic leg	2.5	0.458301	3.43864	0.34	-0.421582	0.27	1.56141	Success
30	Stroke	First step with paretic leg	2.5	-0.0698904	-1.0359	0.32	-0.40961	0.3	1.36537	Success
30	Stroke	First step with paretic leg	2.5	0.820919	1.16658	0.33	-0.412949	0.28	1.47482	Success
32	Stroke	First step with non-paretic leg	2.5	-1.55392	0.422038	0.29	-0.335393	0.24	1.39747	Fail
32	Stroke	First step with non-paretic leg	2.5	-0.533687	3.16752	0.28	-0.376658	0.25	1.50663	Success
32	Stroke	First step with non-paretic leg	2.5	-0.677062	4.07886	0.3	-0.37949	0.25	1.51796	Success
32	Stroke	First step with non-paretic leg	2.5	-0.475948	1.85244	0.29	-0.363071	0.24	1.5128	Fail
1	Healthy older		2.5	2.25368	8.45392	0.27	-0.389048	0.28	1.38946	Fail
1	Healthy older		2.5	0.991178	13.6327	0.26	-0.373481	0.29	1.28787	Fail
1	Healthy older		2.5	4.12099	12.29	0.27	-0.421751	0.29	1.45431	Success
1	Healthy older		2.5	7.15233	12.9501	0.25	-0.481192	0.32	1.50373	Success
1	Healthy older		2.5	8.40952	18.9343	0.32	-0.565835	0.31	1.82528	Success
2	Healthy older		2.5	2.12601	3.14437	0.27	-0.325155	0.24	1.35481	Fail
2	Healthy older		2.5	2.62851	6.44562	0.32	-0.329944	0.22	1.49975	Fail
2	Healthy older		2.5	2.75337	4.9899	0.32	-0.348926	0.23	1.51707	Success
2	Healthy older		2.5	-2.17403	6.09035	0.28	-0.260656	0.21	1.24122	Fail
3	Healthy older		2.5	1.91523	1.20167	0.29	-0.411711	0.27	1.52486	Success
3	Healthy older		2.5	7.19879	0.168624	0.28	-0.507496	0.29	1.74999	Success
3	Healthy older		2.5	9.53792	5.29098	0.27	-0.552222	0.3	1.84074	Success
3	Healthy older		2.5	8.13227	2.1583	0.27	-0.526751	0.31	1.6992	Success
4	Healthy older		2.5	2.65452	-2.22162	0.27	-0.301899	0.23	1.31261	Success
4	Healthy older		2.5	1.24455	1.22758	0.32	-0.385606	0.25	1.54242	Fail
4	Healthy older		2.5	3.46877	-2.34061	0.25	-0.317005	0.24	1.32085	Success
4	Healthy older		2.5	7.78396	-0.0740108	0.22	-0.415299	0.26	1.5973	Fail
5	Healthy older		2.5	4.63633	-2.03972	0.31	-0.475166	0.29	1.6385	Success
5	Healthy older		2.5	4.11495	1.05576	0.33	-0.456295	0.28	1.62963	Success
5	Healthy older		2.5	4.09757	0.124486	0.3	-0.428939	0.27	1.58866	Success
5	Healthy older		2.5	4.69047	-2.26445	0.3	-0.464761	0.29	1.60263	Success
6	Healthy older		2.5	9.39698	-5.26204	0.27	-0.566997	0.34	1.66764	Success
6	Healthy older		2.5	9.77545	-6.39749	0.26	-0.576413	0.33	1.74671	Success
6	Healthy older		2.5	10.2936	-7.25405	0.27	-0.576363	0.32	1.80113	Success
6	Healthy older		2.5	10.8745	-7.8061	0.26	-0.576981	0.34	1.697	Success
8	Healthy older		2.5	2.50253	-6.24296	0.32	-0.413274	0.28	1.47598	Fail
8	Healthy older		2.5	1.98988	-0.688182	0.33	-0.399566	0.25	1.59827	Fail
8	Healthy older		2.5	5.42781	-2.55729	0.28	-0.437038	0.29	1.50703	Success
10	Healthy older		2.5	-4.54718	7.28017	0.31	-0.31006	0.23	1.34809	Fail
10	Healthy older		2.5	-4.24695	8.37858	0.31	-0.310003	0.23	1.34784	Fail
10	Healthy older		2.5	-0.987294	5.54719	0.29	-0.379973	0.25	1.51989	Fail
10	Healthy older		2.5	-4.13091	8.40938	0.3	-0.320622	0.23	1.39401	Fail
11	Healthy older		2.5	0.867082	-1.81162	0.3	-0.373394	0.28	1.33355	Fail
11	Healthy older		2.5	1.00524	-1.22473	0.27	-0.353675	0.28	1.26313	Fail
11	Healthy older		2.5	0.647506	-0.138447	0.27	-0.356315	0.28	1.27255	Success
11	Healthy older		2.5	2.44874	-1.66497	0.29	-0.387502	0.29	1.33621	Success
13	Healthy older		2.5	-7.13768	2.5652	0.29	-0.190938	0.22	0.8679	Fail
13	Healthy older		2.5	-4.70485	1.35126	0.25	-0.207728	0.22	0.944219	Fail
13	Healthy older		2.5	0.323141	4.65335	0.23	-0.294442	0.25	1.17777	Fail
13	Healthy older		2.5	-3.83113	0.428889	0.25	-0.255295	0.24	1.06373	Fail
14	Healthy older		2.5	-13.2258	12.1702	0.29	-0.135715	0.19	0.714287	Fail
14	Healthy older		2.5	-9.62817	13.0502	0.3	-0.196516	0.21	0.935791	Fail
14	Healthy older		2.5	-7.61691	12.6012	0.28	-0.202897	0.2	1.01448	Fail
14	Healthy older		2.5	-10.488	11.4544	0.33	-0.20728	0.2	1.0364	Fail
15	Healthy older		2.5	4.75218	4.07918	0.29	-0.441348	0.27	1.63462	Success
15	Healthy older		2.5	3.60321	4.24356	0.3	-0.398952	0.25	1.59581	Success
15	Healthy older		2.5	5.97844	2.62894	0.3	-0.45631	0.27	1.69004	Success
15	Healthy older		2.5	3.92142	5.58386	0.3	-0.412614	0.25	1.65045	Success
16	Healthy older		2.5	17.3866	-5.95797	0.27	-0.712746	0.39	1.82755	Success
16	Healthy older		2.5	17.3655	-9.67926	0.27	-0.68524	0.37	1.852	Success
16	Healthy older		2.5	18.9919	-7.0911	0.27	-0.767171	0.4	1.91793	Success
16	Healthy older		2.5	16.3186	-8.52214	0.27	-0.701817	0.38	1.84689	Success
17	Healthy older		2.5	-2.7474	0.503356	0.31	-0.315307	0.25	1.26123	Fail
17	Healthy older		2.5	-5.16139	0.693642	0.28	-0.270537	0.26	1.04053	Fail
17	Healthy older		2.5	-3.05049	4.97678	0.3	-0.302999	0.24	1.2625	Fail
17	Healthy older		2.5	-9.36889	5.91971	0.28	-0.165506	0.21	0.788126	Fail
18	Healthy older		2.5	3.4191	7.52055	0.29	-0.417044	0.27	1.54461	Success
18	Healthy older		2.5	1.55604	8.15095	0.3	-0.374565	0.24	1.56069	Success
18	Healthy older		2.5	7.46596	7.80097	0.3	-0.470654	0.27	1.74316	Success
18	Healthy older		2.5	7.5792	10.9909	0.35	-0.538367	0.27	1.99395	Success
20	Healthy older		2.5	9.07876	3.96014	0.26	-0.485506	0.28	1.73395	Success
20	Healthy older		2.5	10.3031	4.62604	0.28	-0.505507	0.29	1.74313	Success
20	Healthy older		2.5	12.941	5.62278	0.26	-0.538583	0.29	1.85718	Success
20	Healthy older		2.5	11.8833	4.56773	0.26	-0.517262	0.29	1.78366	Success
21	Healthy older		2.5	5.40449	2.72884	0.31	-0.444111	0.27	1.64486	Success
21	Healthy older		2.5	6.52905	0.752445	0.35	-0.495364	0.27	1.83468	Success
21	Healthy older		2.5	10.1297	4.05583	0.3	-0.544921	0.31	1.75781	Success
21	Healthy older		2.5	9.65248	1.54222	0.34	-0.539232	0.29	1.85942	Success
22	Healthy older		2.5	9.282	0.967144	0.31	-0.600155	0.3	2.00052	Success
22	Healthy older		2.5	15.7675	0.819714	0.25	-0.636927	0.32	1.9904	Success
22	Healthy older		2.5	9.91839	-0.391809	0.27	-0.51911	0.28	1.85396	Success
22	Healthy older		2.5	16.3532	0.763802	0.27	-0.66698	0.32	2.08431	Success
23	Healthy older		2.5	-0.0130851	-1.44631	0.28	-0.348296	0.26	1.3396	Fail
23	Healthy older		2.5	4.05924	-3.57482	0.31	-0.416347	0.27	1.54203	Success
23	Healthy older		2.5	2.71973	-3.31159	0.29	-0.407665	0.28	1.45595	Success
23	Healthy older		2.5	3.27176	-3.66624	0.26	-0.3833	0.27	1.41963	Success
24	Healthy older		2.5	-0.295351	3.31179	0.28	-0.320203	0.25	1.28081	Success
24	Healthy older		2.5	2.50621	1.11994	0.27	-0.388537	0.27	1.43903	Success
24	Healthy older		2.5	3.45483	-2.90812	0.27	-0.417033	0.29	1.43805	Fail
24	Healthy older		2.5	8.83643	2.82726	0.24	-0.479936	0.31	1.54818	Success
25	Healthy older		2.5	1.97501	0.740373	0.36	-0.43649	0.29	1.50514	Success
25	Healthy older		2.5	4.14754	0.62163	0.34	-0.463117	0.29	1.59696	Success
25	Healthy older		2.5	5.96563	-1.66002	0.32	-0.497267	0.31	1.60409	Success
25	Healthy older		2.5	4.4322	-0.416292	0.32	-0.463034	0.29	1.59667	Success
9	Stroke	First step with non-paretic leg	3.5	3.16534	8.74982	0.29	-0.58472	0.32	1.82725	Success
9	Stroke	First step with non-paretic leg	3.5	2.71852	8.76745	0.28	-0.5729	0.31	1.84806	Success
9	Stroke	First step with non-paretic leg	3.5	7.28454	11.1201	0.27	-0.644866	0.32	2.01521	Success
10	Stroke	First step with non-paretic leg	3.5	5.55589	2.42371	0.22	-0.501197	0.28	1.78999	Success
10	Stroke	First step with non-paretic leg	3.5	3.60964	5.34182	0.21	-0.429852	0.27	1.59204	Success
10	Stroke	First step with non-paretic leg	3.5	2.0169	5.71613	0.23	-0.452474	0.27	1.67583	Fail
10	Stroke	First step with non-paretic leg	3.5	8.95279	5.54977	0.21	-0.539363	0.29	1.85987	Success
11	Stroke	First step with non-paretic leg	3.5	5.25354	-2.28797	0.26	-0.49234	0.29	1.69772	Fail
11	Stroke	First step with non-paretic leg	3.5	4.36676	-2.62346	0.27	-0.477189	0.28	1.70425	Fail
11	Stroke	First step with non-paretic leg	3.5	5.47491	-3.31875	0.28	-0.491484	0.28	1.7553	Fail
11	Stroke	First step with non-paretic leg	3.5	10.9467	-2.75118	0.26	-0.600949	0.32	1.87797	Success
12	Stroke	First step with paretic leg	3.5	-0.477414	6.89837	0.31	-0.487348	0.28	1.74053	Fail
12	Stroke	First step with paretic leg	3.5	-2.50288	6.58697	0.3	-0.403524	0.26	1.55202	Fail
12	Stroke	First step with paretic leg	3.5	2.36296	9.65661	0.31	-0.521431	0.28	1.86225	Fail
12	Stroke	First step with paretic leg	3.5	-5.62381	7.23531	0.29	-0.338866	0.24	1.41194	Fail
16	Stroke	First step with non-paretic leg	3.5	1.78	11.64	0.24	-0.49	0.27	1.8	Fail
16	Stroke	First step with non-paretic leg	3.5	1.11	10.61	0.23	-0.44	0.26	1.69	Fail
16	Stroke	First step with non-paretic leg	3.5	2.16	7.77	0.23	-0.46	0.26	1.75	Fail
16	Stroke	First step with non-paretic leg	3.5	5.18	14.77	0.24	-0.53	0.27	1.98	Fail
17	Stroke	First step with non-paretic leg	3.5	4.80685	-3.80785	0.26	-0.465282	0.26	1.78955	Success
17	Stroke	First step with non-paretic leg	3.5	6.93538	-3.55222	0.26	-0.498513	0.27	1.84634	Success
17	Stroke	First step with non-paretic leg	3.5	6.57419	-2.30419	0.27	-0.497602	0.26	1.91385	Success
17	Stroke	First step with non-paretic leg	3.5	7.37238	-1.17935	0.29	-0.523525	0.27	1.93898	Success
18	Stroke	First step with non-paretic leg	3.5	6.96124	10.7544	0.26	-0.589391	0.3	1.96464	Success
18	Stroke	First step with non-paretic leg	3.5	5.4819	8.11938	0.25	-0.512173	0.28	1.82919	Success
18	Stroke	First step with non-paretic leg	3.5	5.19354	6.71192	0.25	-0.534831	0.29	1.84424	Success
18	Stroke	First step with non-paretic leg	3.5	8.89654	9.55774	0.25	-0.640032	0.32	2.0001	Success
20	Stroke	First step with paretic leg	3.5	3.37203	-3.59982	0.25	-0.472044	0.27	1.74831	Success
20	Stroke	First step with paretic leg	3.5	10.9669	-6.95974	0.25	-0.593883	0.29	2.04787	Success
20	Stroke	First step with paretic leg	3.5	11.8674	-5.57132	0.23	-0.607502	0.29	2.09483	Success
20	Stroke	First step with paretic leg	3.5	11.1938	-4.60424	0.23	-0.603208	0.28	2.15431	Success
28	Stroke	First step with non-paretic leg	3.5	3.01975	-5.76128	0.27	-0.478127	0.26	1.83895	Fail
28	Stroke	First step with non-paretic leg	3.5	8.68113	0.57399	0.26	-0.573256	0.28	2.04734	Success
28	Stroke	First step with non-paretic leg	3.5	12.3991	1.29382	0.24	-0.632238	0.31	2.03948	Success
28	Stroke	First step with non-paretic leg	3.5	10.8708	1.06686	0.26	-0.607096	0.28	2.1682	Success
30	Stroke	First step with paretic leg	3.5	-7.59278	2.91734	0.31	-0.388832	0.28	1.38869	Fail
30	Stroke	First step with paretic leg	3.5	-6.42597	1.44194	0.29	-0.396201	0.31	1.27807	Fail
32	Stroke	First step with non-paretic leg	3.5	0.966736	-2.07713	0.27	-0.460664	0.27	1.70616	Fail
32	Stroke	First step with non-paretic leg	3.5	0.821553	-3.14358	0.27	-0.456877	0.26	1.75722	Fail
32	Stroke	First step with non-paretic leg	3.5	0.36246	-3.20034	0.28	-0.46021	0.27	1.70448	Fail
32	Stroke	First step with non-paretic leg	3.5	-0.593677	-3.38948	0.27	-0.410293	0.26	1.57805	Fail
1	Healthy older		3.5	-3.67333	16.8811	0.24	-0.377243	0.26	1.45094	Fail
1	Healthy older		3.5	-2.94706	17.698	0.26	-0.350286	0.25	1.40114	Fail
1	Healthy older		3.5	-3.43602	15.1604	0.25	-0.343531	0.25	1.37412	Fail
1	Healthy older		3.5	-2.25438	13.0902	0.25	-0.354554	0.26	1.36367	Fail
2	Healthy older		3.5	-8.347	5.96396	0.28	-0.216203	0.2	1.08102	Fail
2	Healthy older		3.5	-7.2716	9.46678	0.29	-0.243343	0.21	1.15877	Fail
2	Healthy older		3.5	-0.649802	8.60578	0.37	-0.426766	0.23	1.8555	Fail
2	Healthy older		3.5	-6.39629	12.5011	0.3	-0.26585	0.22	1.20841	Fail
3	Healthy older		3.5	4.29761	-0.650869	0.26	-0.496731	0.28	1.77404	Success
3	Healthy older		3.5	2.03532	2.52162	0.26	-0.463473	0.28	1.65526	Fail
3	Healthy older		3.5	0.821156	2.53127	0.27	-0.458673	0.28	1.63812	Fail
3	Healthy older		3.5	3.33742	0.573043	0.28	-0.486462	0.27	1.80171	Success
4	Healthy older		3.5	2.42146	-3.28409	0.26	-0.374083	0.24	1.55868	Fail
4	Healthy older		3.5	-0.124634	2.7363	0.27	-0.314112	0.22	1.42778	Fail
4	Healthy older		3.5	3.52516	-1.25397	0.23	-0.351516	0.24	1.46465	Success
4	Healthy older		3.5	0.493452	-4.39192	0.25	-0.335619	0.24	1.39841	Fail
5	Healthy older		3.5	0.139613	-2.28869	0.27	-0.439783	0.28	1.57065	Fail
5	Healthy older		3.5	0.0195701	1.70485	0.27	-0.435873	0.28	1.55669	Fail
5	Healthy older		3.5	-0.97893	1.29177	0.26	-0.424899	0.27	1.5737	Fail
5	Healthy older		3.5	-0.717847	1.66282	0.27	-0.434274	0.28	1.55098	Fail
6	Healthy older		3.5	4.93331	-8.52732	0.27	-0.561453	0.3	1.87151	Fail
6	Healthy older		3.5	10.8444	-6.1568	0.26	-0.645251	0.33	1.95531	Success
6	Healthy older		3.5	7.63858	-8.48072	0.27	-0.612719	0.32	1.91475	Fail
6	Healthy older		3.5	12.0801	-5.30762	0.27	-0.657941	0.31	2.12239	Success
8	Healthy older		3.5	-1.1236	-5.88519	0.3	-0.400852	0.26	1.54174	Fail
8	Healthy older		3.5	2.35091	-5.51174	0.29	-0.422282	0.26	1.62416	Fail
8	Healthy older		3.5	-0.974577	-3.52974	0.31	-0.383363	0.25	1.53345	Fail
8	Healthy older		3.5	4.3171	-5.88614	0.28	-0.458048	0.27	1.69647	Fail
11	Healthy older		3.5	-0.0907406	-1.22519	0.27	-0.401605	0.28	1.4343	Fail
11	Healthy older		3.5	-1.03261	-2.62454	0.28	-0.394743	0.28	1.40979	Fail
11	Healthy older		3.5	-1.34564	-0.851776	0.25	-0.366893	0.27	1.35886	Fail
11	Healthy older		3.5	-1.97063	-2.66757	0.31	-0.383133	0.25	1.53253	Fail
15	Healthy older		3.5	4.11974	6.10189	0.29	-0.517776	0.27	1.91769	Success
15	Healthy older		3.5	0.992264	6.10871	0.29	-0.450054	0.25	1.80022	Fail
15	Healthy older		3.5	1.42951	4.20256	0.27	-0.433549	0.26	1.66749	Fail
15	Healthy older		3.5	9.05057	3.48042	0.26	-0.573905	0.28	2.04966	Success
16	Healthy older		3.5	6.81972	-10.5712	0.25	-0.532782	0.33	1.61449	Fail
16	Healthy older		3.5	9.3012	-11.9455	0.24	-0.595285	0.34	1.75084	Fail
16	Healthy older		3.5	5.79157	-13.7566	0.25	-0.528253	0.33	1.60077	Fail
16	Healthy older		3.5	8.34685	-13.1195	0.25	-0.616305	0.36	1.71196	Fail
18	Healthy older		3.5	2.73777	7.67077	0.27	-0.45114	0.27	1.67089	Success
18	Healthy older		3.5	8.26325	3.18192	0.26	-0.575026	0.3	1.91675	Success
18	Healthy older		3.5	11.0761	2.81047	0.24	-0.589595	0.3	1.96532	Success
18	Healthy older		3.5	7.54015	4.56593	0.27	-0.512456	0.28	1.8302	Success
20	Healthy older		3.5	8.48512	4.39204	0.24	-0.517568	0.28	1.84846	Success
20	Healthy older		3.5	10.3023	5.4702	0.28	-0.584575	0.28	2.08777	Success
20	Healthy older		3.5	8.49928	3.03063	0.25	-0.523962	0.28	1.87129	Success
20	Healthy older		3.5	7.43371	7.06678	0.28	-0.522498	0.27	1.93518	Success
21	Healthy older		3.5	4.13642	0.479626	0.28	-0.462381	0.27	1.71252	Fail
21	Healthy older		3.5	7.1413	2.43279	0.26	-0.546262	0.3	1.82087	Fail
21	Healthy older		3.5	9.57577	2.26636	0.27	-0.594989	0.31	1.91932	Success
21	Healthy older		3.5	12.1464	3.72947	0.26	-0.623664	0.3	2.07888	Success
22	Healthy older		3.5	14.6132	1.93603	0.27	-0.72474	0.31	2.33787	Success
22	Healthy older		3.5	15.8839	1.00933	0.24	-0.72362	0.32	2.26131	Success
22	Healthy older		3.5	16.2714	2.4843	0.26	-0.729347	0.31	2.35273	Success
22	Healthy older		3.5	10.9703	-1.9314	0.27	-0.603772	0.29	2.08197	Success
23	Healthy older		3.5	1.97426	-4.25834	0.27	-0.465567	0.28	1.66274	Fail
23	Healthy older		3.5	2.20014	-2.95654	0.25	-0.446132	0.28	1.59333	Fail
23	Healthy older		3.5	2.97173	-3.50162	0.26	-0.472337	0.29	1.62875	Fail
23	Healthy older		3.5	5.34588	-4.13026	0.25	-0.495656	0.29	1.70916	Success
24	Healthy older		3.5	5.35718	-0.120182	0.26	-0.523545	0.3	1.74515	Fail
24	Healthy older		3.5	7.95978	1.39612	0.24	-0.525538	0.3	1.75179	Success
24	Healthy older		3.5	5.06712	2.97319	0.23	-0.469915	0.28	1.67827	Success
24	Healthy older		3.5	4.91705	2.66805	0.24	-0.482492	0.29	1.66377	Success
25	Healthy older		3.5	5.72084	-1.49925	0.29	-0.576544	0.32	1.8017	Success
25	Healthy older		3.5	7.79065	-2.65867	0.31	-0.621581	0.32	1.94244	Success
25	Healthy older		3.5	6.69474	-1.4422	0.29	-0.586923	0.31	1.8933	Success
25	Healthy older		3.5	6.24651	0.586572	0.28	-0.545473	0.3	1.81824	Success
9	Stroke	First step with non-paretic leg	4.45	1.00147	9.88882	0.25	-0.547491	0.29	1.8879	Fail
9	Stroke	First step with non-paretic leg	4.45	-3.17405	11.0182	0.27	-0.464904	0.26	1.78809	Fail
9	Stroke	First step with non-paretic leg	4.45	0.316678	11.4732	0.24	-0.529759	0.29	1.82675	Fail
10	Stroke	First step with non-paretic leg	4.45	4.16027	4.87627	0.2	-0.51782	0.27	1.91785	Fail
10	Stroke	First step with non-paretic leg	4.45	2.18836	8.20859	0.22	-0.473071	0.26	1.81951	Fail
10	Stroke	First step with non-paretic leg	4.45	-4.55056	9.58796	0.2	-0.338672	0.23	1.47249	Fail
10	Stroke	First step with non-paretic leg	4.45	1.69128	5.94944	0.2	-0.450441	0.26	1.73247	Fail
17	Stroke	First step with non-paretic leg	4.45	4.30114	-4.89746	0.27	-0.487523	0.25	1.95009	Fail
17	Stroke	First step with non-paretic leg	4.45	9.09702	-3.91567	0.24	-0.564174	0.28	2.01491	Fail
17	Stroke	First step with non-paretic leg	4.45	8.32447	-1.47153	0.23	-0.546163	0.28	1.95058	Fail
17	Stroke	First step with non-paretic leg	4.45	9.23226	-5.26958	0.24	-0.561112	0.27	2.07819	Success
18	Stroke	First step with non-paretic leg	4.45	6.84205	5.65226	0.25	-0.633365	0.32	1.97927	Success
18	Stroke	First step with non-paretic leg	4.45	10.3269	5.08661	0.24	-0.69549	0.33	2.10754	Success
18	Stroke	First step with non-paretic leg	4.45	7.46618	1.52369	0.24	-0.615433	0.31	1.98527	Success
18	Stroke	First step with non-paretic leg	4.45	6.70529	4.31818	0.25	-0.624058	0.31	2.01309	Success
20	Stroke	First step with paretic leg	4.45	6.08927	-2.30544	0.25	-0.558264	0.27	2.06764	Success
20	Stroke	First step with paretic leg	4.45	8.68838	-6.94757	0.25	-0.596131	0.28	2.12904	Success
20	Stroke	First step with paretic leg	4.45	11.1321	-6.6975	0.25	-0.659884	0.3	2.19961	Success
20	Stroke	First step with paretic leg	4.45	8.25521	-6.25251	0.25	-0.608467	0.29	2.09816	Success
28	Stroke	First step with non-paretic leg	4.45	12.3387	-2.32584	0.24	-0.692727	0.3	2.30909	Success
28	Stroke	First step with non-paretic leg	4.45	8.84784	-2.80571	0.25	-0.619596	0.29	2.13654	Success
28	Stroke	First step with non-paretic leg	4.45	10.7271	0.700552	0.23	-0.634484	0.31	2.04672	Success
28	Stroke	First step with non-paretic leg	4.45	12.4526	1.17012	0.24	-0.691071	0.31	2.22926	Success
3	Healthy older		4.45	4.22239	1.13349	0.26	-0.542272	0.28	1.93668	Fail
3	Healthy older		4.45	5.95682	-1.12144	0.26	-0.581137	0.29	2.00392	Success
3	Healthy older		4.45	6.29814	0.528178	0.26	-0.575443	0.28	2.05515	Success
3	Healthy older		4.45	10.9447	0.404607	0.25	-0.683298	0.31	2.20419	Success
4	Healthy older		4.45	1.47713	-0.387437	0.24	-0.353059	0.24	1.47108	Fail
4	Healthy older		4.45	4.80768	-4.75457	0.24	-0.441662	0.26	1.6987	Success
4	Healthy older		4.45	5.18901	-4.81223	0.24	-0.440842	0.25	1.76337	Success
4	Healthy older		4.45	2.69455	-5.5165	0.25	-0.3676	0.23	1.59826	Success
6	Healthy older		4.45	9.82508	-8.47172	0.26	-0.659017	0.31	2.12586	Success
6	Healthy older		4.45	4.2343	-8.02312	0.26	-0.556971	0.27	2.06285	Fail
6	Healthy older		4.45	10.4631	-5.86466	0.24	-0.712943	0.33	2.16043	Success
6	Healthy older		4.45	8.33506	-11.65	0.26	-0.636524	0.31	2.0533	Success
15	Healthy older		4.45	7.51595	3.49511	0.26	-0.601174	0.28	2.14705	Success
15	Healthy older		4.45	-0.47713	5.55237	0.29	-0.472897	0.25	1.89159	Fail
15	Healthy older		4.45	9.41276	3.0491	0.26	-0.607074	0.28	2.16812	Success
18	Healthy older		4.45	5.39702	3.70275	0.26	-0.549661	0.29	1.89538	Success
18	Healthy older		4.45	6.26432	3.24251	0.26	-0.565802	0.29	1.95104	Success
18	Healthy older		4.45	8.41935	3.10369	0.26	-0.603554	0.29	2.08122	Success
18	Healthy older		4.45	10.3516	0.64136	0.25	-0.610246	0.29	2.1043	Success
20	Healthy older		4.45	7.48794	4.78797	0.25	-0.55056	0.28	1.96629	Fail
20	Healthy older		4.45	7.43144	5.58084	0.25	-0.556426	0.28	1.98724	Fail
20	Healthy older		4.45	7.20307	4.74756	0.23	-0.541902	0.28	1.93536	Fail
20	Healthy older		4.45	7.43996	7.60112	0.25	-0.554719	0.28	1.98114	Success
21	Healthy older		4.45	8.81834	4.41761	0.26	-0.622398	0.3	2.07466	Success
21	Healthy older		4.45	10.4138	1.70186	0.25	-0.626043	0.31	2.01949	Success
21	Healthy older		4.45	9.847	3.11494	0.3	-0.670174	0.31	2.16185	Fail
22	Healthy older		4.45	15.5484	-1.29183	0.25	-0.73393	0.31	2.36752	Success
22	Healthy older		4.45	15.2796	-0.295381	0.25	-0.74615	0.31	2.40693	Success
22	Healthy older		4.45	20.3869	2.13161	0.25	-0.863703	0.33	2.61728	Success
22	Healthy older		4.45	17.0731	0.320575	0.27	-0.785294	0.31	2.53321	Success
24	Healthy older		4.45	-4.81765	-3.50036	0.3	-0.380684	0.24	1.58618	Fail
24	Healthy older		4.45	-0.242643	-2.33772	0.27	-0.435022	0.26	1.67316	Fail
24	Healthy older		4.45	7.72897	1.22013	0.24	-0.576171	0.29	1.9868	Success
24	Healthy older		4.45	-2.5966	-3.13844	0.29	-0.424737	0.25	1.69895	Fail
25	Healthy older		4.45	4.04284	0.9189	0.27	-0.548806	0.3	1.82935	Success
25	Healthy older		4.45	6.90919	0.500759	0.28	-0.61419	0.3	2.0473	Success
25	Healthy older		4.45	5.19734	-1.7457	0.28	-0.586163	0.3	1.95388	Success
